# Supplementary material for: Small Extracellular Vesicles (sEV) in Surgical Drain Fluids of Oral Squamous Cell Carcinoma Patients Carry Luminal and Surface DNA
Source: Int J Mol Sci. 2026 May 20;27(10):4577. doi: 10.3390/ijms27104577 (PMC13206980; doi:10.3390/ijms27104577)
Supplement: Supplementary file 1 [file ijms-27-04577-s001.zip]

Archive with 1 entries (1 files):
- ijms-4291824-supplementary.pdf
